# Supplementary material for: Association of BMI Change with New-Onset or Progressive Diabetic Kidney Disease in People with Normal-Weight Type 2 Diabetes
Source: J Clin Med. 2026 Apr 20;15(8):3125. doi: 10.3390/jcm15083125 (PMC13117657; doi:10.3390/jcm15083125)
Supplement: Supplementary file 1 [file jcm-15-03125-s001.zip]

Archive with 1 entries (1 files):
- jcm-4202856-supplementary.pdf
